# Supplementary material for: Magnetic Europium Ion-Based Fluorescence Sensing Probes for the Detection of Tetracyclines in Complex Samples
Source: Biosensors (Basel). 2026 Jan 1;16(1):29. doi: 10.3390/bios16010029 (PMC12839073; doi:10.3390/bios16010029)
Supplement: Supplementary file 1 [file biosensors-16-00029-s001.zip]

Archive with 1 entries (1 files):
- biosensors-4015425-supplementary.pdf
